# Supplementary material for: Iron-Based Metal–Organic Frameworks for the Removal of Different Organic and Inorganic Arsenic Species from Water: Kinetic and Adsorption Studies
Source: Molecules. 2025 Oct 27;30(21):4198. doi: 10.3390/molecules30214198 (PMC12608843; doi:10.3390/molecules30214198)
Supplement: Supplementary file 1 [file molecules-30-04198-s001.zip]

Archive with 1 entries (1 files):
- molecules-3833998-supplementary.pdf
